# Supplementary material for: Virtual Reality and Serious Videogame-Based Instruments for Assessing Spatial Navigation in Alzheimer’s Disease: A Systematic Review of Psychometric Properties
Source: Neuropsychol Rev. 2024 Feb 26;35(1):77–101. doi: 10.1007/s11065-024-09633-7 (PMC11965194; doi:10.1007/s11065-024-09633-7)
Supplement: Supplementary file 4 — Supplementary file4 (XLSX 396 KB) [file 11065_2024_9633_MOESM4_ESM.xlsx]

## Sheet: Box 1
COSMIN box 1. Standards for evaluating the quality of PROM development
Ratings: V= very good; A = adequate; D = doubtful; I = inadequate; N= not applicable
		The Starmaze task			Virtual Reorientation Test			Virtual Museum System			VR-Maze spatial task VR-Road Map Task			Virtual Reality Navigational experiment			Virtual Reality for early detection of AD			VRAM Task			Object location memory task			Virtual Room Environment			Complex Activities of Daily Living			Cognitive Mapping Task			Platform Task			Virtual Reorientation Test			Concurrent Spatial Discrimination Task			Virtual Neighborhood task			Y-Maze strategy assessment
		Bellassen et al., (2012)			Caffo et al., (2012)			Tarnanas et al., (2012)			Morganti et al., (2013)			Zen et al., (2013)			Lesk et al., (2014)			Lee et al., (2014)			Kunz et al., (2015)			Serino et al., (2015)			Tarnanas et al., (2015)			Allison et al., (2016)			Migo et al., (2016)			Caffó et al., (2018)			Konishi et al., (2018)			Mohammadi et al., (2018)			Parizkova et al., (2018)
1a. Instrument design
General design requirements		Rater 1	Rater 2	Consensus	Rater 1	Rater 2	Consensus	Rater 1	Rater 2	Consensus	Rater 1	Rater 2	Consensus	Rater 1	Rater 2	Consensus	Rater 1	Rater 2	Consensus	Rater 1	Rater 2	Consensus	Rater 1	Rater 2	Consensus	Rater 1	Rater 2	Consensus	Rater 1	Rater 2	Consensus	Rater 1	Rater 2	Consensus	Rater 1	Rater 2	Consensus	Rater 1	Rater 2	Consensus	Rater 1	Rater 2	Consensus	Rater 1	Rater 2	Consensus	Rater 1	Rater 2	Consensus
1	Is a clear description provided of the construct to be measured?	I	I	I	V	V	V	I	I	I	V	V	V	V	V	V	V	V	V	I	I	I	I	I	I	V	V	V	V	V	V	V	V	V	V	V	V	V	V	V	V	V	V	V	V	V	V	V	V
2	Is the origin of the construct clear: was a theory, conceptual framework or disease model used or clear rationale provided to define the construct to be measured?	D	D	D	V	V	V	D	D	D	V	V	V	D	D	D	D	D	D	D	D	D	D	D	D	V	V	V	V	V	V	V	V	V	V	V	V	V	V	V	V	V	V	V	V	V	V	V	V
3	Is a clear description provided of the target population for which the PROM was developed?	V	V	V	V	V	V	I	I	I	V	V	V	V	V	V	I	I	I	V	V	V	I	I	I	V	V	V	V	V	V	V	V	V	V	V	V	V	V	V	V	V	V	V	V	V	V	V	V
4	Is a clear description provided of the context of use (Discrimination, assessment, prediction)	V	V	V	V	V	V	D	D	D	V	V	V	V	V	V	V	V	V	V	V	V	V	V	V	V	V	V	D	D	D	V	V	V	D	D	D	V	V	V	V	V	V	V	V	V	V	V	V
5	Was the PROM development study performed in a sample representing the target population for which the PROM was developed?	D	D	D	D	D	D	D	D	D	D	D	D	A	A	A	D	D	D	D	D	D	D	D	D	D	D	D	D	D	D	A	A	A	D	D	D	A	A	A	D	D	D	D	D	D	D	D	D
Concept elicitation (relevance and comprehensiveness)
6	Was an appropriate qualitative data collection method used to identify relevant items for a new PROM?
7	Were skilled group moderators/interviewers used?
8	Were the group meetings or interviews based on an appropriate topic or interview guide?
9	Were the group meetings or interviews recorded and transcribed verbatim?
10	Was an appropriate approach used to analyse the data?
11	Was at least part of the data coded independently?
12	Was data collection continued until saturation was reached?
13	For quantitative studies (surveys): was the sample size appropriate?
SUBTOTAL OF THE QUALITY OF THE CONCEPT ELICITATION - Lowest score for items 6-13.
TOTAL PROM DESIGN QUALITY - Lowest score of items 1-13		Inadequate			Doubtful			Inadequate			Doubtful			Doubtful			Inadequate			Inadequate			Inadequate			Doubtful			Doubtful			Adequate			Doubtful			Adequate			Doubtful			Doubtful			Doubtful
1b. Cognitive interview study or other pilot test
14	Was a cognitive interview study or other pilot test conducted?	I	I	I	I	I	I	I	I	I	I	I	I	I	I	I	I	I	I	I	I	I	I	I	I	I	I	I	I	I	I	I	I	I	I	I	I	I	I	I	I	I	I	I	I	I	I	I	I
General design requirements
15	Was the cognitive interview study or other pilot test performed in a sample representing the target population?
	Comprehensibility
16	Were patients asked about the comprehensibility of the PROM?. If not or unclear, omit items 17-25.
17	Were all items tested in their final form?
18	Was an appropriate qualitative method used to assess the comprehensibility of the PROM instructions, items, response options, and recall period?
19	Was each item tested in an appropriate number of patients?
20	Were skilled interviewers used?
21	Were the interviews based on an appropriate interview guide?
22	Were the interviews recorded and transcribed verbatim?
23	Was an appropriate approach used to analyse the data?
24	Were at least two researchers involved in the analysis?
25	Were problems regarding the comprehensibility of the PROM instructions, items, response options, and recall period appropriately addressed by adapting the PROM?
SUBTOTAL QUALITY OF COMPREHENSIBILITY OF THE STUDY - Lowest score of items 15-25
	Comprehensiveness
26	Were patients asked about the comprehensiveness of the PROM?
If not or unclear, omit items 27-35.
27	Was the final set of items tested?
28	Was an appropriate method used for assessing the comprehensiveness of the PROM?
29	Was each item tested in an appropriate number of patients?
30	Were skilled interviewers used?
31	Were the interviews based on an appropriate interview guide?
32	Were the interviews recorded and transcribed verbatim?
33	Was an appropriate approach used to analyse the data?
34	Were at least two researchers involved in the analysis?
35	Were problems regarding the comprehensiveness of the PROM appropriately addressed by adapting the PROM?
SUBTOTAL QUALITY OF STUDY Comprehensiveness - Lowest score of items 15, 26-35
TOTAL QUALITY OF THE PILOT STUDY - Lowest score of items 14-35
TOTAL QUALITY OF THE PROM DEVELOPMENT STUDY - Lowest score for items 1-35
[truncated: 63 more columns]

## Sheet: COSMIN definitions
Term			Definition
Domain	Measurement property	Aspect of a measurement property
Reliability			The degree to which the measurement is free from measurement error. That is, the degree to which patients' scores have not changed with repeated measures under different conditions e.g. using different scale items (internal consistency), over time (test-retest), by different people at the same time (inter-rater), or by the same people (raters or respondents) on different occasions (intra-rater).
	Internal consistency (Box 4)		The degree of the interrelatedness among the items.
	Reliability (Box 6)		The proportion of the total variance in the measurements which is due to true differences between patients.
	Measurement error (Box 7)		The systematic and random error of a patient’s score that is not attributed to true changes in the construct to be measured
Validity			The degree to which the instrument measures the construct it is intended to measure.
	Content validity (Box 2)		The degree to which an instrument is an adequate reflection of the construct to be measured.
		Face validity	The degree to which the items of an instrument are seen as an adequate reflection of the construct to be measured.
	Contruct validity		The degree to which scores on an instrument are consistent with the hypothesis (e.g., internal relationships between items, relationships with scores on other instruments, differences between relevant groups) based on the assumption that the instrument validly measures the construct.
		Structural validity (Box 3)	The degree to which the scores of an instrument are an adequate reflection of the dimensionality of the construct to be measured.
		Hypotheses testing (Box 9)	Idem construct validity.
		Cross-cultural validity (Box 5)	The degree to which the performance of the items of a translated or culturally adapted instrument is an adequate reflection of the performance of the items of the original version of the instrument.
	Criterion validity (Box 8)		The degree to which the scores of an instrument are an adequate reflection of a 'Gold Standard'.
Responsiveness			The ability of an instrument to detect changes over time in the construct being measured.
	Responsiveness (Box 10)		Idem responsiveness
Note: The definitions in this table have been adapted from those provided by the COSMIN manual for systematic reviews of PROMs (Mokkink et al., 2018). Given the nature of our systematic review, the term 'PROM' has been replaced with 'Instrument' to facilitate the training and application of the criteria for assessing methodological quality.
Reference: Mokkink, L. B., Prinsen, C. A. C., Patrick, D. L., Alonso, J., Bouter, L. M., de Vet, H. C. W. & Terwee, C. B. (2018). COSMIN methodology for systematic reviews of Patient-Reported Outcome Measures (PROMs). (Issue February). COSMIN. http://www.cosmin.nl/images/upload/files/COSMIN

## Sheet: Reporte de Hallazgos
Study Code		Reference Short Version	Sample				Virtual Reality or gamified Instrument	Virtual Reality Context (if applies)	Other techniques	Study design	Neurpsychological correlates	Neuroanatomical Correlates	Main Findings.
			n	Age		Subgroup
				Mean	SD
Study 40		Allison et.al., (2016 )	12	73	9	Preclinical AD	Laberintos virtuales no inmersivos (Laberinto radial de pasillos interconectados y con puntos de referencia)	Laberintos diseñados en WorldViz Vizard y Autodesk 3ds Max Interfaz: Portátil Alienware, monitor de 17 pulgadas y joystick	Nivel de Аβ42 en LCR	Estudio transversal con muestreo de casos controles	Selective Reminding Task (Memoria episódica)	N/R	Se observó un rendimiento menor entre las personas con biomarcador positivo (Alzheimer preclínico) y las personas con biomarcador negativo (grupo control) frente a las tareas de aprendizaje de lugares y formación de mapas cognitivos (estrategia alocéntrica). Igualmente, su rendimiento no difirió significativamente del rendimiento de los pacientes con Alzheimer temprano. Hubo pruebas de que el ren…
			42	69	9	Healthy Controls
			15	77	10	AD Dementia
Study 11		Allison et.al., (2019)	30	73	4	Alzheimer Disease Research Center (ADRC)	Tareas relacionadas con la navegación espacial (tarea de mapeo cognitivo, tareas de vinculación, una tarea de toma de perspectiva visual, así como versiones de un cuestionario sobre los cambios en las capacidades de navegación propias y por un informantes)	Para su diseño se usó el software WorldViz Vizard and Autodesk 3ds Max. Para su presentación se tuvo un Portátil Alienware con monitor de 17 pulgadas y un joystick.	Medición del nivel de Ab42 en el liquido cefaloraquídeo y pTau 182	Estudio transversal con muestreo de casos controles	Information subtest from the Wechsler Adult Intelligence Scale-III, Similarities subtest from the Wechsler Adult Intelligence Scale-III y Shipley Vocabulary Test (habilidad verbal) Letter-Number Sequencing subtest from the Wechsler Memory Scale-III, Auditory Consonant Trigrams y Trailmaking Part B (función ejecutiva) Wechsler Memory Scale-R Logical Memory immediate subtest, Wechsler Memory Scale …	N/R	Las tareas más prometedoras en términos de consistencia interna fueron la fase de aprendizaje y la identificación de puntos de referencia de la de la tarea de mapeo cognitivo, los cuestionarios y la tarea de toma de perspectiva, que demostraron una consistencia interna de buena a excelente en las dos visitas. Los aspectos de la tarea de mapeo cognitivo (es decir, la fase de aprendizaje, la fase d…
			60	67	5	Research Participant Registry (RPR)
Study 49		Bellasen et.al., (2012)	20	28.2	5.7	Control	Starmaze- Test de navegación No verbal (entorno pentagonal)	La realidad virtual Starmaze, diseñada con 3D StudioMax (Autodesk Fortune 1000) e interactiva con Virtools (v3.5) (Dassault Systemes)	N/R	Estudio transversal con muestreo de casos controles	The Mini Mental State Examination (MMSE) y the free and cued selective reminding test (FCSRT) (Memoria episódica verbal) The delayed recall ofthe Rey figure (RCFT) (Memoria visual) The Frontal Assessment Battery (FAB) (función ejecutiva) The Corsi Block-Tapping Task (CBT), the Corsi Block forward version (CBT-F) (Spam visuoespacial) The Corsi Blockbackward version (CBT-B) (Memoria de trabajo)	N/R	La prueba temporal proporciona la herramienta más fiable para diferenciar la EA, del DCLa, de la DFT variante frontal y el envejecimiento normal. Esta prueba de memoria temporal, junto con el porcentaje de trayectorias directas, aumenta el poder discriminatorio de otras pruebas neuropsicológicas hasta el 100%. El rendimiento del grupo de EA fue inferior al de los grupos de DFT y control de enveje…
			19	48.3	6.8	Control
			24	72	4.2	Control
			14	70.8	8.8	aMCI
			16	70	9.0	AD
			11	68.2	7.8	FTD - Frontal variant
Study 34		Caffo et.al., (2012)	28	69.89	5.17	DCL-a Sd	VReoT	Realidad virtual proyectada en un monitor de escritorio, manejada por Joystick	N/R	Estudio transversal con muestreo de casos controles	CDR, Clinical Dementia Rating; MMSE, Mini-Mental State Examination; ADL, activities of daily living.	N/R	VReoT tuvo una función diagnóstica relevante (en términos de sensibilidad y especificidad) para diferenciar entre todos los aMCI, independientemente de sus subtipos, y controles sanos. Lamentablemente, la utilidad de la VReoT fue limitada en la diferenciación de la aMCIsd de la aMCImd.
			23	73.91	4.72	DCL-a Md
			53	68.06	5.96	GC
Study 67?		Caffo et.al., (2017)	203	68.6	7.1	GC	VReoT	Realidad virtual proyectada en un monitor de escritorio, manejada por Joystick	N/R	Estudio transversal con muestreo de casos controles	Clinical Dementia Rating, Mini-Mental State Examination, Activities of Daily Living, Instrumental Activities of Daily Living, Digit Span Forward.	N/R	Utiliza el paradigma de la reorientación con geometría (la forma del entorno). Se encontró que la combinación de punto de referencia con geometría del entorno es más eficaz para proteger a las personas de la desorientación.
			14	70.9	8	DCL-a Sd
			22	73	4.7	DCL-na Sd
			16	74.9	8	DCL-a Md
			10	75.3	6.7	DCL-na Md
			21	74.3	6.6	Prob. Dem.
Study 7		Coughlan et.al., (2020)	33	64.38	5.6	Portadores e3e3	Virtual Supermarket Task y Sea Hero Quest	Ambiente virtual en un iPad de 9,7 pulgadas	Mapa en papel Toma de muestras APOE 2, 3 y 4	Estudio transversal con muestreo de casos controles	The Cognitive Change Index (CCI) (Memoria episódica y Función ejecutiva) The Addenbrooke’s Cognitive Examination—III (ACE) version B en la primera aplicación The Addenbrooke’s Cognitive Examination—III (ACE) version C en el test-retest The Rey Osterrieth Complex Figure test (ROCF) en la primera aplicación. The Taylor Complex Figure task en el retest	N/R	Las pruebas de navegación espacial fueron sensibles para la EA preclínica (e3e4) y mostraron una moderada fiabilidad test-retest en una muestra no clínica (e3e3), siendo algunos parámetros de puntuación más fiables que otros. Tres parámetros de la prueba de navegación mostraron una fiabilidad moderada entre la primera aplicación y la repetición (la orientación egocéntrica del VST, la dirección de…
			31	63.74	6.4	Portadores e3e4
Study 2		Da Costa et.al., (2022)	19	73	6.50	MCI	SOIVET Maze and route task (Spatial Orientation in Immersive Virtual Environment Test)	Las tareas se desarrollaron en la plataforma Unity®. Para su administración se utilizó: - Un kit Oculus Rift CV1 (pantalla para cabeza, dos controladores táctiles, dos sensores infrarrojos) - Un ordenador compatible con Microsoft Windows 10	N/R	Estudio transversal con muestreo de casos controles	- Addenbrooke’s Cognitive Examination – Revised / ACE-R - Technology Use Profile Questionnaire	N/R	El juego en sus dos versiones correlacionó con medidas de visuopercepción, rotación mental y planificación, memoria y visuoconstrucción. Ambas tareas diferenciaron significativamente los grupos de DCL y de control, y demostraron una precisión moderada para el diagnóstico de DCL. Por ende, el estudio concluye que la evaluación neuropsicológica tradicional presenta limitaciones mientras que los ent…
			29	70	5.28	GC
Study 68		Davis, R., & Sikorskii, A. (2020)	7	76.57	5.03	Mild AD	VR simulation of a large senior residence	Pantalla de 12 píes, un joystick, gafas de seguimiento Applied Science Industries Mobile Eye-XG.	¿Eye tracking?	Estudio transversal con muestreo de casos controles	N/R	N/R	Las personas del grupo de EA se fijaron menos y gastaron menos tiempo fijándose en las señales visuales salientes, en comparación con el grupo control; además, el grupo de EA se fijó más a menudo en las señales no salientes. Los resultados del estudio mostraron que las personas con EA emplean la atención visual selectiva mientras se orientan, pero no seleccionan las señales visuales destacadas pa…
			8	75	1.20	Control
Study 48		Kerbler et.al., (2015)	22	74.7	8.1	AD	Morris Water Maze	Ordenador con pantalla táctil y mouse	Espacio real: una arena rodeada de una cortina de terciopelo azul oscuro y manejado por un programa informático Resonancia magnética	Estudio transversal con muestreo de casos controles,	The Rey Auditory Verbal Learning Test trials 1–5, the Rey Auditory Verbal Learning Test 30-min Delayed Recall trial, and a 16-item picture version of the Enhanced Cued Recall Test (free and total recall scores) (Memoria verbal) The Rey–Osterrieth Complex Figure Test (the Immediate Recall condition (Memoria no verbal) The Rey-Osterrieth Complex Figure Test (the Copy condition) (Función visuoespaci…	Cerebro anterior basal: hipocampo, la protuberancia, materia gris y el líquido cefalorraquídeo	La atrofia del cerebro anterior basal, particularmente el área anterior, se correlacionó significativamente con la navegación alocéntrica en el espacio real, así como con la navegación mixta alocéntrica/egocéntrica en el espacio real y en las tareas basadas en la computadora. Además, las correlaciones individuales de grupo revelaron una asociación significativa del rendimiento de la navegación mi…
			27	71.4	8.1	aMCI
			17	70.71	4.8	Control
		Kessels et.al., (2011)	21	77.4	6.5	AD	Virtual museum	Se diseñó en el software 3D TraumhausDesigner 4.0, Data Becker GmbH & Co.KG . Ordenador portátil Pentium 4 de 1,60 GHz-M con 512 Mb de RAM, pantalla LCD de 15,0 pulgadas y una caja de botones con un botón de ''SÍ'' y otro de ''NO'' para medir las respuestas.	Resonancia magnética	Estudio transversal con muestreo de casos controles	N/R	Lóbulo temporal medial (atrofia del hipocampo)	En el grupo de EA, se reconocía a los objetos atendidos (juguetes) mejor que los otros objetos, aunque los resultados no difirieron mucho; sin embargo, para los objetos establecidos en los puntos de decisión, se recordaron más facilmente los objetos no atendidos, siendo mucho más precisos con estos. Una explicación de esto puede ser que los recursos atencionales asignados a los objetos no pueden …
			20	75	5.8	Control
Study 46		Konishi et.al.,(2018)	15	65.6	4.5	Portadores e3e4	The Concurrent Spatial Discrimination Learning Task (CSDLT)	Para su diseño se utilizó el programa del juego Unreal Tournament 2003; Epic Games, Raleigh, NC. Se les brindó una caja de botones de cuatro teclas (avance, derecha, izquierda, atrás), pero solo podían usar las tres primeras.	Resonancia Magnética Recolección de muestras para APOE4	Estudio transversal con muestreo de casos controles	The Rey-Auditory Verbal Learning Test (Memoria verbal) Rey Osterrieth Complex Figure (memoria visual) The Stroop test y the Digit symbol test (Función ejecutiva)	Núcleo caudado e hipocampo	Los portadores del alelo e4 tienen un rendimiento semejante al de las personas del grupo control; pero, en la prueba referente a la estrategia de respuesta, utilizaron una estrategia de memoria alternativa que no depende del hipocampo. Además, la materia gris en el núcleo caudado predijo la estrategia de navegación con un 92% de precisión. Los portadores del alelo APOE4 que utilizan predominantem…
			49	66.5	4.6	Control
Study 15		Laczo et.al.,(2012)	21	75.9	5.6	AD	Hidden Goal Task (HGT)	Mapa de la arena en una pantalla de ordenador de 17 pulgadas y el participante movió el puntero del ratón.	Resonancia magnética Hiden Goal test en espacio real	Estudio transversal con muestreo de casos controles	Mini Mental State Examination (MMSE) (función cognitiva general) The Free and Cued Selective Reminding Test (FCSRT) (memoria verbal libre)	N/R	Se encontró un déficit de navegación espacial más profundo en el grupo con DCL-a de tipo hipocampal (DCL-ah), que en el grupo DCL-a de tipo no hipocampal (DCL-anh). El grupo de DCL-ah presentó un rendimiento más pobre en todas las tareas de navegación espacial (excepto en el recuerdo retardado), un deterioro más profundo del aprendizaje de la navegación espacial que los pacientes con DCLanh y el …
			10	77.3	10.8	DCL-ah
			32	72.7	9.2	DCL – anh
			28	68.9	7.2	Control
Study 54		Laczo, et al., (2014)	33	74.4	10.8	DCLa ε4 -/-	Spatial Navigation Testing With the Hidden Goal Task, NE alocéntrica y egocéntrica.	Versión computarizada de 2 dimensiones proyectada en un portátil de 17'	Toma de muestra de genotipo APOE aislado de ADN sanguíneo	Estudio transversal con muestreo de casos controles	Mini-Mental State Ex_x0002_amination (MMSE), the Rey Auditory Verbal Learning Test (RAVLT): Trials 1–6 (sum of the five learning trials and the delayed recall Trial 6) and the 30-min delayed recall trial, Trail Making Tests A and B, Controlled Oral Word Association Test, Forward and Backward Digit Spans and Benton’s Visual Retention Test (BVRT): A and C administration	MRI, Volumen del Hipocampo	El deterioro de la navegación espacial en Los portadores de APOE ε4 con DME fueron independientes de las variables demográficas y del perfil neuropsicológico, pero se explicaron parcialmente por las diferencias en el volumen del hipocampo derecho. La herramienta HGT virtual necesita ser correlacionada con pruebas de espacio real antes de ser usada como herramienta de tamizaje en población en ries…
			26	74.9	7.3	DCLa ε4 +/-
			15	71.7	7.3	DCLa ε4 +/+
Study 37		Lee, et.al., (2014)	20	70.8	5.2	GC	VRAM Task	Computador de escritorio, entorno no inmersivo	N/R	Estudio transversal con muestreo de casos controles	Korean Mini-Mental State Examination (MMSE), CDR, Rey figure test (SRFT), Spatial Span Forward and Backward tasks (SSFB, Memoria de trabajo)	N/R	Los pacientes con DCLa o EA muestran deficiencias en la orientación espacial, la navegación y la memoria visoespacial a corto plazo. Mientras que tanto los sujetos con DCLa como con EA demostraron una memoria de referencia espacial deteriorada, lo que sugiere que la VRAM puede ayudar a distinguir entre los déficits asociados con el envejecimiento normal, la DCLa y la EA.
			20	72.4	5.6	AD
			20	70.7	5.0	DCLa
Study 33		Lesk, et.al., (2014)	22	69.77	4.60	GC	VREAD	Entorno no inmersivo, computador utilizando las flechas del teclado.	Cuestionario al finalizar la tarea para evaluar la aceptación del entorno de VR	Estudio transversal con muestreo de casos controles	Graded naming test (GNT), CANTAB paired associate learning test CANTAB PAL, Mini-mental state examination (MMSE), Word recall	N/R	El uso de una evaluación basada en la RV recientemente desarrollada para la memoria espacial podría utilizarse como un posible método para la detección de un deterioro cognitivo. Se encontraron correlaciones significativas entre la RV 4, la puntuación de error CANTAB PAL 6 y el GNT. No hay relación significativa con MMSE.
			9	72.67	6.56	DCL
Study 44		Migo, et.al., (2016)	10	70.3	6.5	GC	Platform task	Tarea virtual no inmersiva en computador	Análisis de neuroimagen funcional (FRMI)	Estudio transversal con muestreo de casos controles	Wechsler Abbreviated Scale of Intelligence (WASI), two subtest form (Wechsler, 1999), the California Verbal Learning Test (CVLT; Delis, Kramer, Kaplan, & Ober, 2000), the Logical Memory and Visual Reproduction Subtests of the Wechsler Memory Scale-III (WMS-III; Wechsler, 1998), the Hayling and Brixton Tasks (Burgess & Shallice, 1997), and the National Adult Reading Test (NART; Nelson & Willison, …	Hipocampo, áreas parahipocampales, núcleo caudado	Tarea de navegación de realidad virtual basada en el laberinto de brazos radiales de Olton en un estudio de IRMf que comparaba a pacientes con DCL y participantes sanos de control. Ambos grupos se desempeñaron bien en la tarea y los datos de desempeño no fueron lo suficientemente sensibles para diferenciar a los pacientes de los controles, excepto por un déficit sutil al final de los ensayos más …
			8	69.6	5.8	DCLa
Study 61		Mohammadi, et.al., (2018)	30	69.8	1.43	GC	VRNT (virtual neighbourhood and virtual maze)	Entortnos virtuales en primera persona de 3D, controlado por Joystick	N/R	Estudio transversal con muestreo de casos controles	Rey Auditory-Verbal Learning Test (RAVLT), Rey-Osterrieth Complex Figure Test (R-OCFT), MMSE	N/R	Los sujetos miAD y aMCImd demostraron un deterioro de la memoria egocéntrica, alocéntrica, visual y verbal en la realización de las tareas VRNT, pero su memoria alocéntrica era mejor que su memoria egocéntrica. Estos resultados sugieren que los pacientes con aMCImd, pero no los pacientes con aMCIsd son detectables a partir de sujetos ancianos normales por la VRNT; esta prueba, junto con la RAVLT …
			20	73.6	2.47	AD leve
			30	70.0	1.63	DCLa sd
			30	70.0	1.68	DCLa md
Study 12		Morganti, et.al., (2013)	26	77.23	5.25	GC	VR-Maze spatial task (VRMT) & VR-Road Map task (VR-RMT)	Dispositivo de realidad virtual inmersivo manejado con gamepad	N/R	Estudio transversal con muestreo de casos controles	Mini Mental State Examination, Corsi’s Span and Supraspan Test, Tower of London, Trail Making Test, Manikin’s Test, Benton Line Orientation Test.	N/R	El rendimiento espacial en entornos no simulados se correlacionó en gran medida con el rendimiento en la realidad virtual y el uso de tareas basadas en la realidad virtual, como la VR-MT y la VR-RMT, permite realizar una evaluación más ecológica del deterioro de la navegación en pacientes con EA.
			26	80.96	6.3	AD
Study 10		Parizkova, et.al., (2018)	20	67.50	7.13	GC	Ve & Vysa	Monitor de 24' a aprox. 50cm de la cara del evaluado, manejado con joystick	Análisis de neuroimagen funcional	Estudio transversal con muestreo de casos controles	Rey Auditory Verbal Learning Test, Rey-Osterrieth Complex Figure Testethe Delayed Recall, Rey-Osterrieth Complex Figure Testethe Copy condition, Controlled Oral Word Association Test, Forward and Backward Digit Span and Trail Making Test A; (6) language measured with the Boston Naming Test (30-item version), MMSE.	MRI Volumen del Hipocampo	Los resultados indican que la preferencia por la navegación egocéntrica aumenta con la gravedad de la EA y se asocia con una baja precisión en la navegación alocéntrica en la DCLa como fase de EA.
			28	74.46	5.87	DCL
			21	73.24	6.93	AD
Study 60		Serino, et al., (2015)	15	83	5.61	EA	Sala virtual con dos objetos (una planta y una piedra) y una flecha dibujada en el suelo apuntando hacia el norte.	Para su aplicación se utilizo: - Un monitor - Un ordenador portátil (Acer Aspire con CPU Intel Core i5) con un procesador gráfico NVidia GeForce GT 540M, resolución 1024 x 768 - Un Gamepad (Logitech Rumble F510)	N/R	Estudio transversal con muestreo de casos controles	- Milan Overall Dementia Rating Scale - Mini Mental Status Exam / MMSE (función cognitiva global) - Corsi Block Test Span y Supraspan (memoria espacial a corto y largo plazo) - Money Road Map (navegación espacial) - Manikin’s Test (capacidades generales de rotación mental) - The Judgment of Line Orientation (habilidades visoespaciales)	N/R	Los resultados de este estudio confirman que los pacientes con DCL y EA presentan un mayor deterioro de las funciones espaciales en comparación con pacientes sanos, obteniendo estos grupos poblacionales (DCL y EA) resultamos semejantes. Igualmente, los resultados del estudio sugieren que las deficiencias en la codificación, uso y sincronización entre diferentes representaciones alocéntrocas no so…
			15	78	5.52	DCL-a
			15	74	7.38	GC
Study 27		Serino, et.al., (2018)	15	86	3.97	EA	Sala virtual con dos objetos (una planta y una piedra) y una flecha dibujada en el suelo apuntando hacia el norte.	Para su aplicación se utilizo: - Un monitor - Un ordenador portátil (Acer Aspire con CPU Intel Core i5) con un procesador gráfico NVidia GeForce GT 540M, resolución 1024 x 768 - Un Gamepad (Logitech Rumble F510)	N/R	Estudio transversal con muestreo de casos controles	- Milan Overall Dementia Rating Scale - Mini Mental Status Exam / MMSE (función cognitiva global) - Corsi Block Test Span y Supraspan (memoria espacial a corto y largo plazo) - Money Road Map (navegación espacial) - Manikin’s Test (capacidades generales de rotación mental) - The Judgment of Line Orientation (habilidades visoespaciales)	N/R	Los resultados del estudio afirman que las capacidades alocéntricas son los únicos predictores significativos del funcionamiento cognitivo; por ende, se apoya la idea de que el declive alócentrico puede ser un marcador específico de la enfermedad de la degeneración patológica.
			15	83	5.62	GC
Study 45		Tarnanas, et.al., (2012)	25	78	4.7	DCL-a	VAP-M (representación virtual del museo arqueológico Aiani, en Kozani - Grecia, dividido en 6 salas)	Entorno virtual desarrollado en XML y VRML, utilizando como base de datos MySQL. El hardware consistió en: - Un ordenador basado en Pentium (4MB RAM, Intel Quad Core, memoria 512MB, tarjetas gráficas NVIDIA) - Un videobeam 1080p de Epson - Una Tarjeta de sonido Sound Blaster - Un Joystick inalámbrico Logitech - Un mouse	Registro electrofisiológico ERP auditivo por medio de electroencefalograma con 15 electrodos.	Estudio transversal con muestreo de casos controles	- Cognitive Difficulties Scale / CDS (quejas cognitivas de la vida diaria) - Trail Making Test / TMT (funciones ejecutivas) - Forward digit span (memoria a corto plazo) and backward digit span (memoria de trabajo) of the Wechsler Adult Intelligence Scale / WAIS - Word-learning test by Grober and Buschke (memoria episódica verbal) - Mini Mental Status Exam / MMSE (función cognitiva global) - Stroo…	N/R	Este estudio confirma que los pacientes con DCL-a presentan un deficit de memoria episodica a causa de la progresión de la atrofia del hipocampo. Igualmente, por medio del VAP-M hallaron que las personas con DCL-a diagnósticado presentan un deterioro mayor en el recuerdo retardado de la memoria egocentrica y la información espacial alocentrica, en comparación con el grupo control. Los hallasgoz d…
			25	77	4.9	GC
Study 16		Tu, et.al., (2017)	11	65	7.9	EA	Supermercado virtual	Entorno virtual de supermercado a pequeña escala	Neuroimágen T1 estructural de todo el cerebro de cada uno de los participantes. Morfometría basda en vóxeles.	Estudio transversal con muestreo de casos controles	- Addenbrooke’s Cognitive Examination-Revised / ACE-R - Rey Auditory Verbal Learning Test / RAVLT - Rey Complex Figure Test / RCFT - Digit Span	Hipocampo y región retrosplenial (áreas 29/30 de Brodmann) cíngulo posterior	El estudio halló que las representaciones espaciales alocéctricas están alteradas tanto en la población DFT-vc como en la EA, posiblemente, porque comparten un deterioro en el hipocampo durante el curso de la enfermedad. Sin embargo, la capacidad para estimar la dirección del rumbo hacia un punto de origen está preservada en la DFT-vc; esto sugiere que el daño a los circuitos subcorticales y posi…
			11	61	7.6	DFT-vc
			14	65	6.2	GC
Study 20		Laczó et al., (2022)	30	68.73	5.82	CN	Navigation Test Suite	Consiste de tres tareas de navegación: 1) Route repetition task. 2) Route re-tracing task. 3) Directional-approach task. Usa un entorno virtual que consiste de calles con casas residenciales y una intersección de 4 caminos. Las casas que delmitan las calles son idénticas, excepto por la casa (cada una distinta de la demás) ubicada en la intersección.	Utilizaron tanto Resonancia Magnética Funcional como Biomarcadores en Líquido Cefaloraquídeo	Estudio transversal con muestreo de casos controles	MMSE (Mini-mental State Examination) GDS-15 (Geriatric Depression Scale 15-item) BAI (Beck Anxiety Inventory) RAVLT 1-5 (Rey Auditory Verbal Test) RAVLT 30 TMT A, TMT B COWAT (Controlled Oral Word Association Test) ROCFT-C, ROCFT-R DSF (Digit Span Forward) DSB (Digit Span Backward) CDT (Clock Drawing Test) SVF (Semantic Verbal Fluency) BNT (Boston Naming Test)	Brain MRI and three virtual navigation tasks focused on route learning, wayfinding and perspective taking/wayfinding. Cognitively impaired participants underwent CSF biomarker assessment [amyloid-b1–42, total tau, and phosphorylated tau181] and amyloid PET imaging, with a subset having both (n = 19).	In route learning, AD aMCI performed worse than non-AD aMCI (p < 0.001), who performed similarly to CN. In wayfinding, aMCI participants performed worse than CN (both p ≤ 0.009) and AD aMCI performed worse than non-AD aMCI in the second task session (p = 0.032). In perspective taking/wayfinding, aMCI participants performed worse than CN (both p ≤ 0.001). AD aMCI and non-AD aMCI did not differ in …
			31	70.32	7.67	Non AD aMCI
			33	72.27	6.35	AD aMCI
			28	74.32	5.92	Mild AD Dementia
Study 26		Coughlan et.al., (2019)	29	62.47	5.3	e3e3 carriers	Sea Hero Quest	Se analizó: Wayfinding duration Wayfinding distance Path Integration	Utilizaron genotipado de la muestra por saliva y evaluación neuropsicológica	Cross-sectional with case-referent sampling	Addenbrooke’s Cognitive Examination-Revised / ACE-R Rey Complex Figure Task - Copy Rey Complex Figure Task - Recall	N/R	Memory and Spatial Navigation as Predictors of APOE Genotype. The sensitivity and specificity of a traditional memory task to predict APOE genotype compared with spatial navigation on SHQ was done using logistic regression and receiver operating characteristic (ROC) curves. This was motivated by the prediction that memory deficits would not be detectable on current gold standard episodic memory t…
			31	62.3	6.2	e3e4 carriers
			27108	58.9	5.9	Benchmark Players
Study 36		Qing et al., (2017)	22	70.7	10.9	MCI
			21	64.3	11.1	Healthy Control
Study 38		Tarnanas, et.al., (2015)	76	70.06	13.32	Healthy Control	Two serious games: Day-out Complex task (DOT) 3D inmersive reality spatial (NAV)	Within-domain and across-domain measures were computed for each task, based on the accuracy and latency time.	Se utilizó genotipado, aparentemente por saliva.	Cross-sectional with case-referent sampling	MMSE Free recall RAVLT Digit Span Forward Stropp Trial 3 TMT-B Letter fluency Category fluency	N/R	Results indicated that performance data, such as the NAV latency-based and accuracy-based IIV, during the task displayed greater reliability across sessions compared to DOT. During the NAV task-engagement, the executive function, planning, and motor performance profiles exhibited moderate to good reliability (ICC = 0.6–0.8), while during DOT, executive function and spatial memory accuracy profile…
			85	72.63	10.05	aMCI
			86	76.59	10.58	Early AD
		Bayahya, 2021	115	30		Dementia	VR Navigational task	Entorno "Semi inmersivo", pantalla grande y Joystick	N/R	Estudio transversal con muestreo de casos controles	Mini Cog	N/R	El rendimiento de la orientación espacial en la tarea experimental se evaluó mediante una prueba H de Kruskal-Wallis. En los dos grupos de interés, DCL mostró un mejor perfil cognitivo (µ = 0,900) que la demencia (µ = 0,500). Se obtuvo una correlación con el Test de Friedman (Clinical vs. VR vs. Standard Mini-Cog Test) de p = 0.1800923 y un Kappa de Cohen de 0.90.
				65		HC
				20		DCL
		Levine 2020	95	78		No proggression	cognitive mapping task	Laberintos interconectados con landmarks, desplazamiento con joystick	Resonancia Magnética	Estudio transversal con muestreo de casos controles		Volúmen del Hipocampo	Las AUC para CM (,894 (SE=,041), p<,001; índice de Youden=,687; sensibilidad=1, especificidad=.687). El AUC para CM (,859 (SE=,067), p=,009; índice de Youden=,705; sensibilidad=1, especificidad = 0,705) fue significativo.
				17		Yes Progression
		Levine 2020	65	48		No proggression	route learning task	Laberintos interconectados con landmarks, desplazamiento con joystick	Resonancia Magnética	Estudio transversal con muestreo de casos controles		Volúmen del Hipocampo	Las AUC para RL fueron: (.794 (SE=.067), p=.001; índice de Youden=.517; sensibilidad=.600, especificidad=.817)
				17		Yes Progression

## Sheet: Appendix 7
Laberintos virtuales no inmersivos	EEUU (Inglés)	No reporta			71	No reporta las caracteríticas del análisis	3	No reporta			No reporta
Tarea de mapeo cognitivo modificada (Laberintos virtuales no inmersivos)	EEUU (Inglés)	91	La muestra fue muy baja para lograr un análisis factorial válido.	2	91	Utilizó ambos estadísticos	5	No reporta			91	Solo usa un subgrupo de la muestra para realizar el análisis	3
Starmaze- Test de navegación No verbal (entorno pentagonal)	Francia (Francés)	41	La muestra fue muy baja para lograr un análisis factorial válido. Hicieron un Varimax	2	No reporta			No reporta			No reporta
VReoT	Italia (italiano)	No reporta			No reporta			No reporta			No reporta
VReoT	Italia (italiano)	No reporta			No reporta			No reporta			No reporta
Virtual Supermarket Task, Sea Hero Quest y Four Montains Test	Reino Unido (Inglés)	No reporta			No reporta			No reporta			59	El tiempo entre pruebas fue de 18 meses	3
SOIVET Maze and route task (Spatial Orientation in Immersive Virtual Environment Test)	Brasil (portugues)	No reporta			No reporta			No reporta			No reporta
VR simulation of a large senior residence	Estados Unidos (Inglés)	No reporta			No reporta			No reporta			No reporta
Morris Water Maze	República Checa (Checo)	No reporta			No reporta			No reporta			No reporta
Virtual museum	Paises Bajos (Neérlandes)	No reporta			No reporta			No reporta			No reporta
The Concurrent Spatial Discrimination Learning Task (CSDLT)	Canadá (Inglés)	No reporta			No reporta			No reporta			No reporta
Computarized tasks and interactive tasks	Canadá (Inglés)	No reporta			No reporta			No reporta			No reporta
Hidden Goal Task (HGT)	República Checa (Checo)	No reporta			No reporta			No reporta			No reporta
Spatial Navigation Testing With the Hidden Goal Task	República Checa (Checo)	No reporta			No reporta			No reporta			No reporta
VRAM Task	Corea del sur (coreano)	No reporta			No reporta			No reporta			No reporta
VREAD	Inglaterra (inglés)	No reporta			No reporta			No reporta			No reporta
Platform task	Inglaterra (inglés)	No reporta			No reporta			No reporta			No reporta
VRNT (virtual neighbourhood and virtual maze)	Irán (Iraní)	No reporta			No reporta			No reporta			No reporta
VR-Maze spatial task (VRMT) & VR-Road Map task (VR-RMT)	Italia (Italiano)	No reporta			No reporta			No reporta			No reporta
VE y Vysa	República Checa (Checo)	No reporta			No reporta			No reporta			No reporta
Pengas
No reporta	Italia (Italiano)	No reporta			No reporta			No reporta			No reporta
No reporta	Italia (Italiano)	No reporta			No reporta			No reporta			No reporta
VAP-M	No reporta	No reporta			No reporta			No reporta			No reporta
Supermercado virtual	Australia (Inglés)	No reporta			No reporta			No reporta			No reporta
No reporta	Alemania (Alemán)	No reporta			No reporta			No reporta			No reporta
Widmann
